# Supplementary material for: Targeting cGAS-STING-macrophage axis: a novel therapeutic horizon for renal fibrosis
Source: Front Immunol. 2026 Apr 22;17:1809851. doi: 10.3389/fimmu.2026.1809851 (PMC13143591; doi:10.3389/fimmu.2026.1809851)
Supplement: Supplementary file 1 [file Table1.xlsx]

## Sheet: Sheet1
Drug/Technology	Target	Model	Associated pathway	Regulated biochemical component	Function	Reference
RU.521	cGAS	murine UUO mouse models	cGAS-STING	TNF-α, IL-1β, IL-6, fibronectin, type I collagen, and α-SMA	Inhibition of the catalytic site of cGAS reduced inflammation and collagen deposition.	8.57
C-176	STING-Cys91	TFAM-deficient renal fibrosis models	STING pathway	TNF-α, IL-1β, IL-6, fibronectin, type I collagen,IFN-I	The inhibition of STING-Cys 91 palmitoylation reduces the occurrence of inflammation and fibrosis.	59.58
H-151	STING-Cys91，TBK1	mouse model of myocardial infarction; mice model of transient middle cerebral artery occlusion	cGAS-STING-TBK1	ECM, IFN-β, TNF-α, IFN-γ, IL-10	The inhibition of the cGAS-STING pathway prevented the progression of kidney inflammation and fibrosis.	60.62
H-151	STING-Cys91，TBK1	folic acid-mediated renal fibrosis models	cGAS-STING-macrophage polarization	macrophage phenotypic switching, fibroblast activation	The cGAS-STING pathway reprograms the function of macrophages.	12.60.62
adeno-associated virus-delivered VBIT-12 (a VDAC1 inhibitor)	mtDNA	murine UUO mouse models	cGAS-STING	MCP-1, TNF-α, IL-1β, IL-6, collagen I, α-SMA, and fibronectin	The VDAC1 inhibitor inhibited the cGAS-STING pathway.	65
Amlexanox (a TBK1 inhibitor)	TBK1	murine UUO mouse models	cGAS-STING	cGAS, STING, pSTING, pTBK1, IFN, ECM	Amlexanox inhibits renal fibrosis through the cGAS-STING pathway.	73
lentivirus	STING	mouse models of renal ischemia-reperfusion injury	cGAS-STING	ECM	STING knockdown inhibited the polarization of the cGAS-STING pathway.	67
CRISPR-Cas9	cGAS/STING	murine UUO mouse models; mice models with HFD-induced steatosis	cGAS-STING	ECM, TNFα, IL-1β and IL-6	The knockout of cGAS/STING inhibited the activation of the cGAS-STING pathway.	8.55
